# Supplementary material for: The phosphatase PTEN links platelets with immune regulatory functions of mouse T follicular helper cells
Source: Nat Commun. 2022 May 19;13:2762. doi: 10.1038/s41467-022-30444-y (PMC9120038; doi:10.1038/s41467-022-30444-y)
Supplement: Supplementary file 4 — Source Data [file 41467_2022_30444_MOESM4_ESM.xlsx]

## Sheet: Figure1d-B or T cell
1d B cells	Raw data				Student’s t test
	Ptenf/f	Ptenf/fPf4-Cre			Table Analyzed	B cell
	0.646813	82.5288
	0.402562	180.833			Column B	KO
	0.5535	82.08			vs.	vs.
	0.648	84.554			Column A	WT
	0.658275	74.025
	0.449175	165.058			Unpaired t test
					P value	0.0002
					P value summary	***
					Significantly different (P < 0.05)?	Yes
					One- or two-tailed P value?	Two-tailed
					t, df	t=5.664 df=10
					How big is the difference?
					Mean ± SEM of column A	0.5597 ± 0.04548, n=6
					Mean ± SEM of column B	111.5 ± 19.59, n=6
1d. T cells	Raw data				Student’s t test
	Ptenf/f	Ptenf/fPf4-Cre			Table Analyzed	T cell
	0.664094	18.849
	0.31125	36.3075			Column B	KO
	0.492	15.0174			vs.	vs.
	0.598525	14.941			Column A	WT
	0.658275	10.815
	0.3392	25.92			Unpaired t test
					P value	0.0004
					P value summary	***
					Significantly different (P < 0.05)?	Yes
					One- or two-tailed P value?	Two-tailed
					t, df	t=5.189 df=10
					How big is the difference?
					Mean ± SEM of column A	0.5106 ± 0.06392, n=6
					Mean ± SEM of column B	20.31 ± 3.815, n=6

## Sheet: Figure1e-IgG
	Raw data						Student’s t test
	Ptenf/f		Ptenf/fPf4-Cre				Table Analyzed	IgG titers
	A1	A2	B1	B2
	1.4487	1.4745	1.5521	1.5322			Column B	PTEN-/-
	1.5494	1.5427	1.7402	1.6865			vs.	vs.
	0.5519	0.5372	1.8825	1.8384			Column A	PTENf/f
	1.5032	1.4649	1.7202	1.6943
	1.5562	1.5096	1.8062	1.8215			Unpaired t test
	1.0463	1.0201	1.6496	1.5897			P value	<0.0001
	0.3833	0.3849	1.8064	1.7385			P value summary	****
	0.7777	0.7797	1.3233	1.2616			Significantly different (P < 0.05)?	Yes
	1.456	1.4036	1.6678	1.7347			One- or two-tailed P value?	Two-tailed
	1.202	1.1664	1.5271	1.5179			t, df	t=4.733 df=27
	1.0327	1.0106	1.6193	1.6688
	1.3816	1.3906	1.5667	1.5654			How big is the difference?
			1.2692	1.2831			Mean ± SEM of column A	1.149 ± 0.1157, n=12
			1.8218	1.8232			Mean ± SEM of column B	1.672 ± 0.04509, n=17
			1.8358	1.8265
			1.8947	1.9079
			1.8605	1.8196
	Raw data						Student’s t test
	Ptenf/f		Ptenf/fPf4-Cre				Table Analyzed	IgM titers
	A1	A2	B1	B2
	0.8756	0.871	0.4013	0.3984			Column B	PTEN-/-
	0.4563	0.4523	1.1246	1.1365			vs.	vs.
	0.4265	0.4205	1.473	1.4553			Column A	PTENf/f
	0.3172	0.3103	0.5699	0.5715
	0.4797	0.4647	1.7777	1.7652			Unpaired t test
	0.3979	0.3916	0.6348	0.6297			P value	0.0005
	0.338	0.3197	1.641	1.644			P value summary	***
	0.2109	0.1862	0.4372	0.4354			Significantly different (P < 0.05)?	Yes
	0.2627	0.2458	0.7833	0.7834			One- or two-tailed P value?	Two-tailed
	0.4334	0.4243	0.5336	0.5313			t, df	t=3.95 df=28
	0.707	0.6824	0.6232	0.627
	0.574	0.566	0.6068	0.6131			How big is the difference?
	0.431	0.433	1.0605	1.0459			Mean ± SEM of column A	0.4492 ± 0.05021, n=13
			1.9522	1.9217			Mean ± SEM of column B	1.051 ± 0.1272, n=17
			1.7955	1.8077
			1.1804	1.1741
			1.3032	1.3009

## Sheet: Figure1f-dsDNA
	Raw data						Student’s t test
	Ptenf/f		Ptenf/fPf4-Cre				Table Analyzed	anti-dsDNA IgG levels
	A1	A2	B1	B2
	0.1876	0.1956	0.2919	0.2935			Column B	PTEN-/-
	0.1774	0.1867	0.188	0.1942			vs.	vs.
	0.1779	0.1849	0.4764	0.4418			Column A	PTENf/f
	0.1571	0.1628	0.3422	0.3497
	0.1942	0.1905	0.6808	0.6623			Unpaired t test
	0.1794	0.1741	0.6006	0.6193			P value	0.0043
	0.191	0.1776	0.1882	0.1796			P value summary	**
	0.1911	0.1822	0.2093	0.2037			Significantly different (P < 0.05)?	Yes
	0.1855	0.1926	0.4619	0.4534			One- or two-tailed P value?	Two-tailed
	0.1693	0.167	0.181	0.1731			t, df	t=3.119 df=27
	0.1674	0.173	0.2193	0.2262
	0.1689	0.1885	0.2674	0.2366			How big is the difference?
			0.1804	0.172			Mean ± SEM of column A	0.1801 ± 0.002872, n=12
			0.2993	0.3014			Mean ± SEM of column B	0.3399 ± 0.04277, n=17
			0.3046	0.2928
			0.7189	0.6831
			0.2296	0.2343

## Sheet: Figure1i-Survival Curve
		Raw data			Student’s t test
	Age	Ptenf/f	Ptenf/fPf4-Cre		Comparison of Survival Curves
	20	0
	20	0			Log-rank (Mantel-Cox) test
	20	0			Chi square	18.37
	20	0			df	1
	20	0			P value	<0.0001
	20	0			P value summary	****
	20	0			Are the survival curves sig different?	Yes
	20	0
	20	0			Gehan-Breslow-Wilcoxon test
	20	0			Chi square	16.74
	20	0			df	1
	20	0			P value	<0.0001
	20	0			P value summary	****
	20	0			Are the survival curves sig different?	Yes
	20	0
					Median survival
	8		1		PTEN f/f PF4 Cre-	Undefined
	8		1		PTEN f/f PF4 Cre+	14.17
	9		1
	9		1
	15.87		1
	8.07		1
	12.43		1
	11.16		1
	14.33		1
	10		1
	9		1
	8		1
	19		1
	13		1
	10		1
	13		1
	19		1
	16		1
	13		1
	14		1
	13		1
	16		1
	14		1
	14		1
	15		1
	15		1
	20		0
	20		0
	20		0
	20		0
	20		0
	20		0
	20		0
	20		0
	20		0
	20		0

## Sheet: Figure 2a ACT CD4
	Raw data			Student’s t test
	Ptenf/f	Ptenf/f Pf4-Cre		Table Analyzed	ACT CD4+
	10.2	42.3
	9.47	18		Column B	KO
	10.3	39.6		vs.	vs.
	9.7	40.5		Column A	WT
	11.3	28.9
				Unpaired t test
				P value	0.0009
				P value summary	***
				Significantly different (P < 0.05)?	Yes
				One- or two-tailed P value?	Two-tailed
				t, df	t=5.125 df=8
				How big is the difference?
				Mean ± SEM of column A	10.19 ± 0.3164, n=5
				Mean ± SEM of column B	33.86 ± 4.607, n=5

## Sheet: Figure 2b ACT CD8
	Raw data			Student’s t test
	Ptenf/f	Ptenf/f Pf4-Cre		Table Analyzed	LN CD8 CD44+ CD62L-
	13.6	27.1
	9.4	21.8		Column B	PTEN-/-
	6.6	24.7		vs.	vs.
	10.4	23.3		Column A	PTENf/f
	5.6	14.2
	5.62	13.9		Unpaired t test
	6.55	14.2		P value	0.0004
				P value summary	***
				Significantly different (P < 0.05)?	Yes
				One- or two-tailed P value?	Two-tailed
				t, df	t=4.815 df=12
				How big is the difference?
				Mean ± SEM of column A	8.253 ± 1.135, n=7
				Mean ± SEM of column B	19.89 ± 2.133, n=7

## Sheet: Figure 2c-Th1
	Raw data			Student’s t test
	Ptenf/f	Ptenf/f Pf4-Cre		Table Analyzed	Th1-dot
	0.698	13.2
	0.526	11.6		Column B	KO
	0.774	6.06		vs.	vs.
	0.662	7.81		Column A	WT
	0.547	9.07
				Unpaired t test
				P value	0.0001
				P value summary	***
				Significantly different (P < 0.05)?	Yes
				One- or two-tailed P value?	Two-tailed
				t, df	t=6.933 df=8
				How big is the difference?
				Mean ± SEM of column A	0.6414 ± 0.0466, n=5
				Mean ± SEM of column B	9.548 ± 1.284, n=5

## Sheet: Figure 2c-Th2
	Raw data			Student’s t test
	Ptenf/f	Ptenf/f Pf4-Cre		Table Analyzed	Th2-dot
	0.536	1.82
	0.251	1.38		Column B	KO
	0.364	0.476		vs.	vs.
	0.346	0.52		Column A	WT
	0.285	1.68
				Unpaired t test
				P value	0.0223
				P value summary	*
				Significantly different (P < 0.05)?	Yes
				One- or two-tailed P value?	Two-tailed
				t, df	t=2.826 df=8
				How big is the difference?
				Mean ± SEM of column A	0.3564 ± 0.04931, n=5
				Mean ± SEM of column B	1.175 ± 0.2855, n=5

## Sheet: Figure 2c-Th17
	Raw data			Student’s t test
	Ptenf/f	Ptenf/f Pf4-Cre		Table Analyzed	Th17-dot
	0.244	1.74
	0.109			Column B	KO
	0.242	0.675		vs.	vs.
	0.235	1.5		Column A	WT
	0.462	1.64
		1.56		Unpaired t test
				P value	0.0004
				P value summary	***
				Significantly different (P < 0.05)?	Yes
				One- or two-tailed P value?	Two-tailed
				t, df	t=5.835 df=8
				How big is the difference?
				Mean ± SEM of column A	0.2584 ± 0.05692, n=5
				Mean ± SEM of column B	1.423 ± 0.1913, n=5

## Sheet: Figure 2c-Treg
	Raw data			Student’s t test
	Ptenf/f	Ptenf/f Pf4-Cre		Table Analyzed	Treg
	31	15.1
	15.4	13.4		Column B	KO
	19.9	17.5		vs.	vs.
				Column A	WT
				Unpaired t test
				P value	0.2303
				P value summary	ns
				Significantly different (P < 0.05)?	No
				One- or two-tailed P value?	Two-tailed
				t, df	t=1.414 df=4
				How big is the difference?
				Mean ± SEM of column A	22.1 ± 4.636, n=3
				Mean ± SEM of column B	15.33 ± 1.189, n=3

[truncated: 46 more sheets: Figure 2d-Tfh BCL6+CXCR5+, Figure 2d-Tfh PD1+CXCR5+ , Figure 2e-GCB, Figure 2f-GC number, Figure 2g PC-pLN, Figure 3a, Figure 3c, Figure 4a Platelet, Figure 4a Megakaryocytes, Figure 4d cytokine arrays, Fig.4e Pathway signature in CD4, Fig. 4f WB, Fig.5a Coculture, Fig.5b CXCR5+ bpv, Fig.5c CD4+CD41+ coculture, Fig.5d CD4+CD41+ in pLN, Fig.5e+Tfh, Fig.5f+GC B, Figure 6b PLT aggregates count, Figure 6g tPLT aggregates count …]
